# Supplementary material for: The protective effects of hyperoside on Ang II-mediated apoptosis of bEnd.3 cells and injury of blood-brain barrier model in vitro
Source: BMC Complement Med Ther. 2022 Jun 13;22:157. doi: 10.1186/s12906-022-03635-9 (PMC9195266; doi:10.1186/s12906-022-03635-9)
Supplement: Supplementary file 1 — Additional file 1. [file 12906_2022_3635_MOESM1_ESM.zip]

Archive with 57 entries (57 files):
- 1-actin(Claudin-5).tif
- 1-actin(Cytochrome-C).tif
- 1-Caspase-3.tif
- 1-Cav-1.tif
- 1-Claudin-5.tif
- 1-Cleaved caspase-3.tif
- 1-Cytochrome-C.tif
- 2. actin(Cav-1).tif
- 2. actin(Claudin-5).tif
- 2. actin(Cytochrome-C).tif
- 2. actin(JAM-A).tif
- 2. actin(ZO-1).tif
- 2. Cav-1.tif
- 2. Claudin-5.tif
- 2. Cytochrome-C.tif
- 2. ZO-1.tif
- 2.Caspase-3.tif
- 2.Cleaved Caspase-3.tif
- 2.JAM-A.tif
- 2-actin(Claudin-5).tif
- 2-actin(Cytochrome-C).tif
- 2-Caspase-3.tif
- 2-Cav-1.tif
- 2-Claudin-5.tif
- 2-Cleaved caspase-3.tif
- 2-Cytochrome-C.tif
- 3. Cav-1.tif
- 3. Claudin-5.tif
- 3-Claudin-5.tif
- actin(Cav-1).tif
- actin(JAM-A).tif
- actin(ZO-1).tif
- Bcl-2 Bax_Exposure_11.8sec.tif
- Bcl-2 Bax_Exposure_15.4sec.tif
- Bcl-2 Bax_Exposure_22.6sec.tif
- Bcl-2 Bax_Exposure_25.0sec.tif
- Bcl-2 Bax_Exposure_29.8sec.tif
- Bcl-2 Bax_Exposure_4.6sec.tif
- Caspase-8  Cleaved caspase-8_Exposure_35.6sec.tif
- Caspase-8  Cleaved caspase-8_Exposure_38.6sec.tif
- Caspase-8  Cleaved caspase-8_Exposure_40.1sec.tif
- Caspase-8  Cleaved caspase-8_Exposure_62.7sec.tif
- Caspase-8  Cleaved caspase-8_Exposure_65.7sec.tif
- Caspase-8  Cleaved caspase-8_Exposure_67.2sec.tif
- Caspase-9  Cleaved caspase-9_Exposure_105.6sec-.tif
- Caspase-9  Cleaved caspase-9_Exposure_139.7sec-.tif
- Caspase-9  Cleaved caspase-9_Exposure_175.9sec-.tif
- Caspase-9  Cleaved caspase-9_Exposure_21.1sec.tif
- Caspase-9  Cleaved caspase-9_Exposure_31.1sec.tif
- Caspase-9  Cleaved caspase-9_Exposure_37.2sec.tif
- JAM-A.tif
- Mfsd2a_Exposure_100.0sec.tif
- Mfsd2a_Exposure_107.9sec.tif
- Mfsd2a_Exposure_116.9sec.tif
- Mfsd2a_Exposure_71.0sec.tif
- Mfsd2a_Exposure_98.0sec.tif
- ZO-1.tif
